# Supplementary material for: Preparation and Application of Fluorine-Free Finishing Agent with Excellent Water Repellency for Cotton Fabric
Source: Polymers (Basel). 2021 Sep 2;13(17):2980. doi: 10.3390/polym13172980 (PMC8433999; doi:10.3390/polym13172980)
Supplement: Supplementary file 1 [file polymers-13-02980-s001.zip]

Archive with 1 entries (1 files):
- polymers-1344908-supplementary.pdf
